# Supplementary material for: Ensuring That Fundamentals of Quantitative Microbiology Are Reflected in Microbial Diversity Analyses Based on Next-Generation Sequencing
Source: Front Microbiol. 2022 Mar 1;13:728146. doi: 10.3389/fmicb.2022.728146 (PMC8921663; doi:10.3389/fmicb.2022.728146)
Supplement: Supplementary file 2 [file Data_Sheet_2.csv]

ASV ID	A	B	C	D	E	F
ASV1	0	0	0	0	0	0
ASV2	0	0	0	0	0	0
ASV3	4	0	0	0	0	0
ASV4	0	0	0	0	0	0
ASV5	0	0	0	0	0	0
ASV6	0	0	0	0	0	0
ASV7	0	0	0	4	0	0
ASV8	0	0	0	0	0	0
ASV9	0	0	0	0	0	0
ASV10	0	0	0	0	0	0
ASV11	0	0	0	0	0	0
ASV12	0	0	0	0	0	0
ASV13	0	0	0	0	0	0
ASV14	0	0	0	0	0	0
ASV15	0	0	0	0	0	0
ASV16	0	0	0	0	0	0
ASV17	0	0	0	0	0	0
ASV18	0	0	0	0	0	0
ASV19	0	0	0	0	0	0
ASV20	0	0	0	41	0	0
ASV21	0	0	0	0	0	0
ASV22	0	0	0	0	0	0
ASV23	0	0	0	0	0	0
ASV24	0	0	0	0	0	0
ASV25	25	3	3	0	0	7
ASV26	0	0	0	0	0	0
ASV27	0	0	0	0	0	0
ASV28	0	0	0	0	0	0
ASV29	0	2	0	0	0	0
ASV30	0	0	0	0	0	0
ASV31	0	9	4	0	0	2
ASV32	2	0	0	0	0	0
ASV33	0	0	0	0	0	0
ASV34	0	0	0	0	0	0
ASV35	0	0	0	0	0	0
ASV36	0	0	0	0	0	0
ASV37	0	0	0	0	0	0
ASV38	0	0	0	0	0	0
ASV39	0	0	0	0	0	0
ASV40	0	0	0	0	0	0
ASV41	0	0	0	0	0	0
ASV42	0	0	0	0	0	0
ASV43	0	0	0	0	0	0
ASV44	0	0	0	0	0	0
ASV45	0	0	0	0	0	0
ASV46	0	0	0	0	0	0
ASV47	0	0	0	0	0	0
ASV48	0	0	0	0	0	0
ASV49	0	0	0	0	0	0
ASV50	0	0	0	0	0	0
ASV51	0	0	0	0	0	0
ASV52	0	0	0	0	0	0
ASV53	0	0	0	0	0	0
ASV54	0	0	0	0	0	0
ASV55	0	0	0	0	0	0
ASV56	0	0	3	0	0	0
ASV57	0	0	0	0	0	0
ASV58	0	0	18	4	0	0
ASV59	0	0	35	0	0	0
ASV60	0	0	0	0	0	0
ASV61	0	0	0	0	10	0
ASV62	6	0	0	0	0	0
ASV63	0	13	62	0	0	0
ASV64	0	0	0	0	0	0
ASV65	0	0	0	0	0	0
ASV66	0	0	0	0	0	0
ASV67	0	0	0	0	0	0
ASV68	0	0	0	0	0	0
ASV69	0	0	0	0	0	0
ASV70	0	0	0	3	0	0
ASV71	0	0	0	0	0	0
ASV72	0	0	0	0	0	0
ASV73	0	0	0	0	0	0
ASV74	0	0	0	0	0	0
ASV75	0	0	0	0	0	0
ASV76	0	0	0	0	0	0
ASV77	0	0	0	0	0	0
ASV78	0	0	0	0	0	0
ASV79	0	0	0	0	0	0
ASV80	0	0	0	0	2	0
ASV81	0	0	0	0	0	0
ASV82	0	0	0	0	0	0
ASV83	0	0	0	0	0	0
ASV84	0	0	0	0	0	0
ASV85	0	0	0	0	0	0
ASV86	0	0	0	0	0	0
ASV87	0	0	0	0	0	0
ASV88	0	0	0	0	0	0
ASV89	0	0	0	0	0	0
ASV90	0	0	0	0	0	0
ASV91	0	0	0	0	0	0
ASV92	0	0	0	0	0	0
ASV93	0	0	0	0	0	0
ASV94	0	0	0	0	0	0
ASV95	0	0	0	0	0	0
ASV96	0	0	0	0	0	0
ASV97	0	0	2	0	0	0
ASV98	0	0	0	0	0	0
ASV99	0	0	0	0	0	0
ASV100	0	0	0	0	0	0
ASV101	0	0	0	0	0	0
ASV102	0	0	0	0	0	0
ASV103	2	0	3	0	0	0
ASV104	0	0	0	0	0	0
ASV105	0	0	0	5	0	0
ASV106	0	0	0	0	0	0
ASV107	0	0	0	0	0	0
ASV108	0	0	0	0	0	0
ASV109	0	0	0	0	0	0
ASV110	0	3	0	0	0	0
ASV111	0	0	0	0	0	0
ASV112	0	0	0	4	0	0
ASV113	0	0	0	0	0	0
ASV114	0	0	0	0	0	0
ASV115	0	0	0	51	0	0
ASV116	0	0	0	0	0	0
ASV117	0	0	0	0	0	0
ASV118	0	0	0	0	0	0
ASV119	0	0	0	0	0	0
ASV120	0	0	0	0	0	0
ASV121	0	0	0	0	0	0
ASV122	0	0	0	0	0	0
ASV123	0	0	0	0	0	0
ASV124	0	0	0	0	0	0
ASV125	0	0	0	0	0	0
ASV126	0	3	0	0	0	0
ASV127	3	0	0	0	0	0
ASV128	0	0	4	0	0	0
ASV129	0	0	0	0	0	0
ASV130	0	0	0	4	0	0
ASV131	0	0	0	0	0	0
ASV132	0	0	0	0	0	0
ASV133	0	0	0	0	0	0
ASV134	0	0	0	98	0	0
ASV135	0	0	0	31	0	0
ASV136	0	0	0	0	0	0
ASV137	0	0	0	0	0	0
ASV138	0	0	0	0	0	0
ASV139	0	0	0	0	0	0
ASV140	0	0	0	0	0	0
ASV141	0	0	6	0	0	0
ASV142	0	4	0	0	0	0
ASV143	0	0	0	0	0	0
ASV144	0	0	0	0	0	0
ASV145	0	0	0	0	0	0
ASV146	0	0	0	0	0	0
ASV147	0	0	0	0	0	0
ASV148	0	0	0	0	0	0
ASV149	0	0	0	0	0	0
ASV150	0	0	0	2	0	0
ASV151	0	0	0	0	0	0
ASV152	0	0	0	0	0	0
ASV153	0	0	0	0	0	0
ASV154	0	0	5	2	0	0
ASV155	0	0	0	0	0	0
ASV156	0	0	0	14	0	0
ASV157	0	0	0	0	0	0
ASV158	0	0	0	0	0	0
ASV159	0	0	0	0	0	0
ASV160	0	0	0	0	0	0
ASV161	0	0	0	0	0	0
ASV162	0	0	0	0	0	0
ASV163	0	0	0	0	0	0
ASV164	0	0	0	0	0	0
ASV165	0	0	0	0	0	0
ASV166	0	0	0	0	0	0
ASV167	0	0	0	0	0	0
ASV168	0	0	0	0	0	0
ASV169	0	0	0	0	0	0
ASV170	0	2	0	0	0	0
ASV171	0	0	0	0	0	0
ASV172	0	0	0	0	0	0
ASV173	0	0	0	0	0	0
ASV174	0	0	0	0	0	2
ASV175	3	0	0	0	0	0
ASV176	0	0	0	0	0	0
ASV177	0	0	0	0	0	0
ASV178	0	0	0	0	0	0
ASV179	0	0	0	0	0	0
ASV180	0	0	5	0	0	0
ASV181	0	0	0	0	0	0
ASV182	0	0	0	0	0	0
ASV183	0	0	0	0	0	0
ASV184	0	0	0	0	0	0
ASV185	0	0	0	0	0	0
ASV186	0	0	3	0	0	0
ASV187	2	0	0	0	0	0
ASV188	2	0	0	0	0	0
ASV189	0	0	0	0	0	0
ASV190	0	0	0	2	0	0
ASV191	0	0	0	0	0	0
ASV192	0	0	2	0	0	0
ASV193	0	0	5	0	0	0
ASV194	0	5	0	0	0	0
ASV195	0	0	2	0	0	0
ASV196	0	0	0	0	0	0
ASV197	0	0	0	0	0	0
ASV198	0	0	0	0	0	0
ASV199	0	0	0	0	0	0
ASV200	0	0	2	0	0	0
ASV201	0	2	0	0	0	0
ASV202	0	0	0	0	0	0
ASV203	0	0	0	0	0	0
ASV204	0	0	0	0	0	0
ASV205	0	0	0	0	0	0
ASV206	0	0	0	0	0	0
ASV207	0	0	0	0	0	4
ASV208	0	0	0	0	0	0
ASV209	0	0	2	0	0	0
ASV210	0	0	0	0	0	0
ASV211	0	0	0	0	0	0
ASV212	0	3	0	0	0	0
ASV213	0	0	0	0	0	0
ASV214	0	0	0	0	0	0
ASV215	0	2	0	0	0	0
ASV216	0	0	0	0	0	0
ASV217	0	0	0	2	0	0
ASV218	0	2	0	0	0	0
ASV219	0	2	0	0	0	0
ASV220	0	0	0	0	0	0
ASV221	0	0	0	0	0	0
ASV222	0	0	0	0	0	0
ASV223	0	0	0	0	0	0
ASV224	0	0	0	0	0	0
ASV225	0	24	77	0	0	0
ASV226	0	0	0	0	0	0
ASV227	15	70	117	0	0	0
ASV228	0	0	2	0	0	0
ASV229	0	0	0	0	0	0
ASV230	0	0	0	0	0	0
ASV231	0	0	0	0	0	0
ASV232	2	0	0	0	0	0
ASV233	0	0	0	0	0	0
ASV234	0	0	0	0	0	0
ASV235	0	0	0	0	0	0
ASV236	0	0	4	0	0	0
ASV237	0	0	0	0	0	0
ASV238	0	0	0	2	0	0
ASV239	0	0	0	0	0	0
ASV240	0	0	0	0	0	0
ASV241	0	0	0	0	0	0
ASV242	0	0	0	0	0	0
ASV243	0	0	0	0	0	0
ASV244	0	0	0	0	0	0
ASV245	0	0	0	0	0	0
ASV246	0	0	0	0	0	0
ASV247	0	0	0	0	0	0
ASV248	0	0	0	0	0	0
ASV249	0	0	0	0	0	0
ASV250	0	0	0	0	0	0
ASV251	0	0	0	0	0	0
ASV252	0	0	0	0	0	0
ASV253	0	0	0	0	0	0
ASV254	0	0	0	0	0	0
ASV255	0	0	0	2	0	0
ASV256	0	0	0	0	0	0
ASV257	0	0	0	0	0	0
ASV258	0	0	0	0	0	0
ASV259	0	0	0	0	0	0
ASV260	0	0	0	0	0	0
ASV261	0	0	0	0	0	0
ASV262	0	3	0	0	0	0
ASV263	0	0	0	11	0	0
ASV264	0	0	0	5	0	0
ASV265	0	0	0	0	0	0
ASV266	0	0	0	0	0	0
ASV267	0	0	0	0	0	0
ASV268	0	0	0	0	0	0
ASV269	0	0	0	0	0	0
ASV270	0	0	0	0	0	0
ASV271	0	0	0	0	0	0
ASV272	0	0	6	0	0	0
ASV273	0	0	0	0	0	0
ASV274	0	0	4	0	0	0
ASV275	0	0	0	0	0	0
ASV276	2	0	0	0	0	0
ASV277	0	0	0	0	0	0
ASV278	2	0	0	0	0	0
ASV279	0	0	0	0	0	0
ASV280	0	0	0	0	0	0
ASV281	0	0	2	0	0	0
ASV282	0	0	0	0	0	2
ASV283	0	0	0	0	0	0
ASV284	0	0	0	0	0	0
ASV285	0	0	3	0	0	0
ASV286	0	0	0	0	0	0
ASV287	0	0	0	0	0	0
ASV288	0	0	0	0	449	0
ASV289	0	0	0	0	0	0
ASV290	0	0	100	0	27	0
ASV291	0	0	0	0	197	0
ASV292	0	0	0	0	0	0
ASV293	0	0	0	0	0	0
ASV294	3	0	10	0	0	0
ASV295	0	0	0	43	0	0
ASV296	0	0	0	0	0	0
ASV297	0	0	0	0	0	0
ASV298	0	0	0	0	0	57
ASV299	0	0	0	0	41	0
ASV300	0	0	0	0	0	0
ASV301	0	0	0	0	0	0
ASV302	0	0	0	0	111	0
ASV303	0	0	0	0	0	0
ASV304	0	0	0	0	0	0
ASV305	17	49	141	307	0	574
ASV306	0	0	0	0	0	0
ASV307	0	0	0	0	0	0
ASV308	0	0	23	0	0	10
ASV309	0	0	0	0	0	0
ASV310	0	0	0	0	0	0
ASV311	0	0	0	0	0	0
ASV312	0	0	0	0	0	0
ASV313	0	0	0	0	19	0
ASV314	0	0	0	0	0	0
ASV315	0	0	0	0	0	0
ASV316	0	0	0	0	0	0
ASV317	0	0	0	0	0	0
ASV318	0	0	0	0	0	0
ASV319	31	34	72	25	0	20
ASV320	0	0	0	0	0	0
ASV321	0	0	0	0	0	2
ASV322	0	0	0	0	0	0
ASV323	0	0	0	0	0	0
ASV324	0	0	5	0	0	0
ASV325	0	0	0	0	0	0
ASV326	0	0	0	9	0	0
ASV327	0	0	0	0	0	0
ASV328	0	0	0	0	0	0
ASV329	0	0	0	0	0	0
ASV330	0	0	0	0	0	0
ASV331	0	0	0	0	0	0
ASV332	0	0	0	0	0	0
ASV333	0	0	0	0	0	2
ASV334	0	0	0	0	0	0
ASV335	0	0	75	0	0	0
ASV336	26	84	264	0	0	0
ASV337	0	0	0	0	2	0
ASV338	0	0	0	0	0	0
ASV339	0	0	0	8	0	0
ASV340	0	0	0	0	0	0
ASV341	0	0	0	0	0	0
ASV342	0	0	0	0	0	0
ASV343	0	0	0	0	0	0
ASV344	0	0	0	0	0	0
ASV345	0	0	0	0	0	0
ASV346	0	0	0	2	0	0
ASV347	0	0	0	0	0	0
ASV348	0	0	0	0	0	0
ASV349	0	0	2	0	0	0
ASV350	0	0	0	0	0	0
ASV351	0	0	0	0	0	0
ASV352	0	0	0	0	0	0
ASV353	0	0	0	0	0	0
ASV354	0	0	0	0	0	0
ASV355	0	0	0	6	0	0
ASV356	0	0	0	0	0	0
ASV357	0	0	0	0	0	0
ASV358	0	0	0	0	0	0
ASV359	0	0	0	0	0	0
ASV360	0	0	0	0	0	0
ASV361	0	0	0	0	0	0
ASV362	0	0	0	0	0	0
ASV363	0	0	0	0	0	0
ASV364	0	0	0	0	0	0
ASV365	0	0	0	38	0	0
ASV366	50	0	0	0	0	0
ASV367	42	142	47	22	0	35
ASV368	0	0	0	0	0	0
ASV369	0	0	3	0	0	0
ASV370	128	131	72	244	0	59
ASV371	0	0	0	0	0	0
ASV372	7	0	0	109	0	198
ASV373	0	0	0	0	0	0
ASV374	0	0	0	0	0	0
ASV375	0	0	3	0	0	0
ASV376	0	0	0	0	0	0
ASV377	0	0	0	0	0	0
ASV378	0	0	0	0	3	0
ASV379	0	0	0	0	0	0
ASV380	0	0	0	0	0	0
ASV381	0	0	0	0	0	0
ASV382	0	0	0	0	0	0
ASV383	48	13	0	0	0	0
ASV384	0	0	0	0	0	0
ASV385	0	0	0	0	8	0
ASV386	0	0	0	0	0	0
ASV387	0	0	0	0	0	0
ASV388	0	0	0	8	0	0
ASV389	0	0	0	0	0	0
ASV390	0	0	0	0	0	0
ASV391	0	0	0	0	0	0
ASV392	0	0	0	0	0	0
ASV393	0	0	0	0	0	0
ASV394	0	13	0	0	0	0
ASV395	7	0	0	0	0	0
ASV396	0	0	0	0	9	0
ASV397	0	0	0	0	0	0
ASV398	0	0	0	0	0	2
ASV399	0	0	0	0	0	0
ASV400	0	0	0	0	0	0
ASV401	0	0	0	0	0	0
ASV402	0	0	0	0	0	0
ASV403	0	0	0	0	0	0
ASV404	0	0	0	0	0	0
ASV405	0	0	0	0	0	0
ASV406	0	0	0	0	0	0
ASV407	0	0	0	0	0	0
ASV408	0	11	12	0	0	0
ASV409	0	0	0	0	0	0
ASV410	0	0	0	0	0	0
ASV411	0	0	0	0	0	0
ASV412	0	0	0	0	0	0
ASV413	0	0	0	0	0	0
ASV414	0	0	0	0	0	0
ASV415	0	0	0	0	165	0
ASV416	0	0	0	0	0	0
ASV417	0	0	0	0	0	0
ASV418	0	0	0	0	0	0
ASV419	0	0	0	0	0	0
ASV420	8	0	0	0	0	0
ASV421	0	0	0	0	0	0
ASV422	0	0	0	0	150	0
ASV423	35	55	82	0	0	0
ASV424	0	0	0	0	0	0
ASV425	0	0	23	109	0	0
ASV426	0	0	0	0	0	0
ASV427	0	0	0	0	0	0
ASV428	0	0	0	0	0	0
ASV429	0	0	0	0	0	0
ASV430	0	0	0	0	0	0
ASV431	0	0	0	0	0	0
ASV432	0	0	0	0	0	0
ASV433	0	0	0	0	0	0
ASV434	0	0	0	0	0	0
ASV435	0	0	0	0	0	0
ASV436	0	0	0	0	0	0
ASV437	0	0	0	0	0	0
ASV438	0	0	0	0	0	0
ASV439	0	0	0	0	0	0
ASV440	0	0	0	0	0	0
ASV441	0	0	4	0	0	0
ASV442	0	4	0	0	0	0
ASV443	0	0	0	0	0	0
ASV444	0	0	0	0	0	0
ASV445	0	0	0	0	0	0
ASV446	0	0	0	0	0	0
ASV447	0	0	0	0	0	0
ASV448	0	0	0	0	0	0
ASV449	0	0	0	0	0	0
ASV450	0	0	2	0	0	0
ASV451	38	51	76	0	0	32
ASV452	0	0	0	0	0	0
ASV453	0	0	0	0	0	0
ASV454	0	0	0	24	213	0
ASV455	0	0	0	0	0	0
ASV456	0	0	0	0	0	0
ASV457	0	0	7	0	0	0
ASV458	0	0	0	0	0	0
ASV459	0	0	0	0	0	0
ASV460	0	0	2	0	0	0
ASV461	0	0	0	0	0	13
ASV462	0	0	0	0	0	0
ASV463	0	0	0	0	184	0
ASV464	0	0	0	0	0	0
ASV465	68	20	80	0	0	0
ASV466	0	0	0	27	0	16
ASV467	0	0	0	0	0	0
ASV468	0	0	0	0	0	0
ASV469	15	17	2	0	0	0
ASV470	0	0	0	0	0	0
ASV471	0	0	0	0	0	0
ASV472	0	0	0	0	0	0
ASV473	0	0	0	0	0	0
ASV474	0	0	2	0	0	0
ASV475	0	0	0	0	0	0
ASV476	0	0	0	0	0	0
ASV477	0	0	0	0	0	0
ASV478	6	0	0	0	0	0
ASV479	0	0	0	0	5	0
ASV480	0	0	0	0	0	0
ASV481	0	0	8	0	0	0
ASV482	0	0	0	0	0	0
ASV483	0	0	0	0	0	0
ASV484	0	0	0	0	0	0
ASV485	0	0	0	0	0	0
ASV486	0	0	0	0	0	0
ASV487	0	0	0	0	0	0
ASV488	0	0	0	0	0	0
ASV489	0	0	0	0	0	0
ASV490	0	0	0	0	0	0
ASV491	0	0	0	0	0	0
ASV492	0	0	0	63	0	0
ASV493	0	0	0	0	0	0
ASV494	0	0	0	0	0	0
ASV495	0	0	0	126	0	39
ASV496	0	0	0	0	0	0
ASV497	0	0	0	0	0	0
ASV498	0	0	0	0	0	0
ASV499	0	0	0	0	0	0
ASV500	0	0	0	0	0	0
ASV501	0	0	0	0	0	62
ASV502	0	0	0	0	0	0
ASV503	0	0	0	0	0	0
ASV504	0	0	0	0	0	0
ASV505	0	0	0	0	0	0
ASV506	0	0	0	0	0	0
ASV507	0	0	0	0	0	0
ASV508	0	0	0	0	0	0
ASV509	2	6	15	0	0	0
ASV510	0	0	3	0	0	0
ASV511	0	0	0	0	0	0
ASV512	6	7	0	0	0	25
ASV513	0	0	0	0	0	0
ASV514	0	0	0	0	0	0
ASV515	0	0	0	0	0	0
ASV516	0	0	0	0	0	0
ASV517	0	0	0	0	0	0
ASV518	0	0	0	0	0	0
ASV519	0	0	0	0	0	0
ASV520	0	0	0	0	0	0
ASV521	0	0	0	0	0	0
ASV522	0	0	0	0	0	0
ASV523	0	0	0	0	0	0
ASV524	0	0	0	0	0	0
ASV525	0	0	0	0	0	0
ASV526	0	0	0	0	0	0
ASV527	0	0	0	0	0	0
ASV528	0	0	0	0	0	0
ASV529	0	0	7	0	0	0
ASV530	0	0	0	0	0	0
ASV531	0	0	0	0	0	0
ASV532	25	76	45	0	0	0
ASV533	0	0	0	0	0	0
ASV534	0	0	6	0	3	0
ASV535	0	0	0	0	0	0
ASV536	0	0	0	0	0	0
ASV537	0	0	0	0	0	0
ASV538	0	0	0	0	0	0
ASV539	0	0	0	0	0	0
ASV540	0	0	0	0	0	0
ASV541	0	12	20	27	0	0
ASV542	0	0	0	0	35	0
ASV543	0	0	0	0	0	0
ASV544	0	0	10	0	0	0
ASV545	0	0	0	0	0	0
ASV546	16	14	0	0	0	0
ASV547	0	0	0	0	0	0
ASV548	0	0	0	0	10	0
ASV549	0	0	0	0	0	0
ASV550	0	0	4	0	0	0
ASV551	0	0	0	0	0	0
ASV552	0	0	0	0	0	0
ASV553	0	0	4	0	0	0
ASV554	0	0	0	0	0	0
ASV555	0	0	0	0	0	0
ASV556	0	0	0	0	0	0
ASV557	51	18	11	0	0	0
ASV558	0	0	0	0	0	0
ASV559	0	0	0	0	0	0
ASV560	0	0	0	91	0	0
ASV561	21	16	14	0	0	0
ASV562	0	6	0	0	0	0
ASV563	27	0	0	0	0	0
ASV564	0	0	0	0	0	0
ASV565	0	0	0	0	0	0
ASV566	0	0	0	0	0	0
ASV567	0	0	0	0	0	0
ASV568	0	0	0	0	0	0
ASV569	0	0	0	0	0	0
ASV570	0	0	0	0	0	0
ASV571	0	0	0	0	0	0
ASV572	0	0	0	0	8	18
ASV573	127	137	50	163	0	19
ASV574	0	0	0	13	0	0
ASV575	0	20	17	0	0	0
ASV576	0	15	0	0	0	0
ASV577	0	0	0	0	0	0
ASV578	22	0	81	83	207	0
ASV579	0	0	0	0	0	0
ASV580	62	286	233	176	0	152
ASV581	0	0	0	0	0	0
ASV582	91	90	37	0	0	0
ASV583	0	0	0	0	285	0
ASV584	0	0	0	0	0	0
ASV585	0	0	0	0	0	0
ASV586	0	0	0	0	0	0
ASV587	0	0	0	0	0	0
ASV588	0	0	0	46	0	0
ASV589	0	14	0	46	0	0
ASV590	50	54	16	0	0	25
ASV591	0	0	0	0	0	0
ASV592	236	66	0	227	0	27
ASV593	127	154	55	427	0	76
ASV594	74	100	81	0	0	0
ASV595	0	0	0	0	0	0
ASV596	0	0	0	0	0	0
ASV597	0	0	0	0	0	0
ASV598	0	0	0	0	45	0
ASV599	0	10	8	0	0	0
ASV600	0	0	0	0	0	0
ASV601	0	0	0	0	0	0
ASV602	0	0	0	0	0	0
ASV603	0	0	0	0	0	0
ASV604	0	0	0	0	0	0
ASV605	0	0	0	23	40	0
ASV606	0	0	0	0	0	0
ASV607	0	0	0	0	0	0
ASV608	0	0	0	0	0	0
ASV609	0	0	0	0	10	0
ASV610	0	0	0	0	0	0
ASV611	153	28	23	145	0	0
ASV612	0	0	0	0	0	0
ASV613	0	0	0	0	0	0
ASV614	0	16	0	0	0	0
ASV615	0	0	0	0	0	0
ASV616	0	0	0	0	0	0
ASV617	0	0	0	0	286	0
ASV618	36	20	0	36	0	0
ASV619	0	0	0	0	0	0
ASV620	0	0	0	0	0	0
ASV621	0	0	0	0	0	0
ASV622	0	0	0	0	0	0
ASV623	0	0	0	0	0	0
ASV624	0	0	0	0	0	0
ASV625	0	0	0	0	0	0
ASV626	0	0	0	0	24	0
ASV627	0	0	0	0	0	0
ASV628	11	3	0	0	29	0
ASV629	0	0	0	0	0	0
ASV630	0	0	0	0	0	0
ASV631	0	0	0	0	0	0
ASV632	0	0	0	0	0	0
ASV633	0	0	0	0	0	0
ASV634	0	0	0	0	37	0
ASV635	0	0	35	0	0	0
ASV636	0	0	0	0	0	0
ASV637	0	0	0	0	0	0
ASV638	0	0	0	0	0	0
ASV639	0	0	0	0	0	0
ASV640	0	0	4	0	0	0
ASV641	0	0	0	0	0	0
ASV642	0	0	0	7	0	0
ASV643	0	0	0	0	0	0
ASV644	0	2	0	0	0	0
ASV645	0	0	0	0	0	0
ASV646	0	0	0	0	0	0
ASV647	0	0	0	0	23	0
ASV648	0	0	0	0	0	0
ASV649	0	0	0	0	0	0
ASV650	0	0	0	0	0	0
ASV651	0	0	0	0	0	0
ASV652	0	0	0	0	0	0
ASV653	0	0	0	0	0	0
ASV654	0	0	0	0	0	0
ASV655	0	0	0	0	0	0
ASV656	0	0	0	0	0	0
ASV657	0	0	0	0	0	0
ASV658	0	0	0	0	0	0
ASV659	0	0	0	0	0	0
ASV660	2	2	0	0	0	0
ASV661	0	0	0	0	0	0
ASV662	0	0	0	0	0	0
ASV663	0	0	0	0	0	0
ASV664	0	0	0	0	0	0
ASV665	0	0	0	0	0	0
ASV666	48	32	16	0	0	8
ASV667	12	0	0	0	0	0
ASV668	0	0	0	0	0	0
ASV669	0	12	13	0	0	18
ASV670	0	0	0	0	0	0
ASV671	0	0	0	0	0	0
ASV672	0	0	0	0	0	0
ASV673	0	0	0	0	0	5
ASV674	0	0	0	0	0	0
ASV675	0	0	0	0	0	0
ASV676	32	8	0	0	0	0
ASV677	0	0	0	0	0	0
ASV678	0	0	0	0	0	0
ASV679	0	0	5	0	0	0
ASV680	0	0	0	0	0	0
ASV681	2	0	0	0	0	0
ASV682	0	0	0	0	0	0
ASV683	0	0	0	0	0	0
ASV684	0	0	0	0	0	0
ASV685	0	0	0	0	0	0
ASV686	0	0	0	0	0	0
ASV687	0	0	2	0	0	0
ASV688	0	0	0	0	0	0
ASV689	0	6	11	6	0	6
ASV690	0	0	0	0	0	0
ASV691	13	11	12	0	0	0
ASV692	0	0	0	0	0	0
ASV693	0	0	0	0	0	0
ASV694	0	0	0	0	0	31
ASV695	196	55	27	106	0	21
ASV696	0	0	0	0	0	0
ASV697	0	0	0	0	0	0
ASV698	0	0	4	0	0	0
ASV699	0	0	0	93	0	0
ASV700	16	2	0	98	0	0
ASV701	0	0	0	0	0	0
ASV702	0	0	0	0	0	0
ASV703	33	14	67	18	10	20
ASV704	0	0	0	0	11	0
ASV705	0	0	0	0	0	0
ASV706	0	0	2	0	0	0
ASV707	0	0	0	0	0	0
ASV708	0	0	0	0	0	0
ASV709	0	3	0	0	0	0
ASV710	0	0	0	0	0	0
ASV711	0	0	0	0	0	0
ASV712	0	2	0	0	0	0
ASV713	0	0	0	0	0	0
ASV714	0	0	0	0	0	0
ASV715	0	0	0	0	0	0
ASV716	0	0	0	0	0	0
ASV717	0	0	0	0	0	0
ASV718	43	19	12	0	0	0
ASV719	0	0	0	0	0	0
ASV720	0	0	0	0	0	0
ASV721	0	0	0	0	0	0
ASV722	0	0	0	0	0	0
ASV723	0	0	0	0	0	0
ASV724	0	0	0	0	0	0
ASV725	0	0	0	0	0	0
ASV726	0	0	0	0	0	0
ASV727	0	0	0	0	0	0
ASV728	0	0	0	0	0	0
ASV729	0	0	0	0	0	0
ASV730	0	0	0	4	0	0
ASV731	0	0	0	0	0	0
ASV732	0	0	0	0	0	0
ASV733	0	0	2	0	0	0
ASV734	0	0	0	0	0	0
ASV735	0	0	0	0	0	0
ASV736	0	0	0	0	0	0
ASV737	0	0	0	0	0	0
ASV738	0	0	0	0	0	0
ASV739	0	0	0	0	0	0
ASV740	0	0	0	0	0	0
ASV741	6	8	29	0	0	0
ASV742	0	0	13	67	0	81
ASV743	0	0	0	0	0	0
ASV744	0	0	0	0	0	0
ASV745	0	0	0	0	0	0
ASV746	0	0	0	0	4	0
ASV747	0	0	0	11	0	0
ASV748	0	0	0	0	0	0
ASV749	0	0	0	0	0	0
ASV750	0	0	0	0	0	0
ASV751	0	7	0	0	0	0
ASV752	0	0	0	0	0	0
ASV753	0	0	0	0	0	0
ASV754	0	0	0	0	0	0
ASV755	0	0	0	0	0	0
ASV756	0	0	0	0	0	0
ASV757	0	12	0	0	0	0
ASV758	0	0	0	0	0	0
ASV759	0	0	0	0	0	0
ASV760	0	0	0	3	0	0
ASV761	0	0	0	0	0	0
ASV762	0	0	0	0	0	0
ASV763	0	4	0	0	0	0
ASV764	0	0	4	0	0	0
ASV765	0	0	0	0	0	0
ASV766	0	0	0	0	0	0
ASV767	0	0	0	0	0	0
ASV768	0	0	0	0	0	0
ASV769	0	2	0	0	0	2
ASV770	3	0	0	0	0	0
ASV771	0	0	0	0	0	0
ASV772	0	0	4	0	0	0
ASV773	0	0	2	0	0	0
ASV774	0	0	0	0	0	0
ASV775	0	0	0	0	0	0
ASV776	0	0	11	0	0	0
ASV777	0	0	0	0	0	0
ASV778	0	0	0	0	0	0
ASV779	0	0	0	0	0	0
ASV780	0	0	0	0	0	0
ASV781	0	0	0	0	0	0
ASV782	0	0	0	0	0	0
ASV783	0	0	0	0	0	0
ASV784	0	0	0	0	0	0
ASV785	0	0	0	0	0	0
ASV786	0	0	0	0	0	0
ASV787	0	0	3	0	0	0
ASV788	0	0	0	0	0	0
ASV789	0	0	0	0	0	0
ASV790	0	0	0	0	0	0
ASV791	0	0	0	0	0	0
ASV792	0	0	0	0	0	0
ASV793	0	0	0	0	0	0
ASV794	0	0	16	0	0	0
ASV795	0	0	0	0	0	0
ASV796	0	0	0	0	0	2
ASV797	0	0	2	0	0	0
ASV798	0	0	0	0	0	0
ASV799	0	0	4	0	0	0
ASV800	0	0	0	0	0	0
ASV801	0	0	0	0	0	0
ASV802	0	0	0	0	0	0
ASV803	4	0	0	0	0	0
ASV804	0	0	0	0	0	0
ASV805	2	0	0	0	0	0
ASV806	0	0	0	0	0	8
ASV807	0	2	0	0	0	0
ASV808	4	0	0	0	0	0
ASV809	0	29	0	0	0	0
ASV810	0	7	0	0	0	0
ASV811	3	0	0	0	0	0
ASV812	0	0	6	0	0	0
ASV813	0	3	0	0	0	0
ASV814	0	0	0	0	0	0
ASV815	0	0	0	0	0	0
ASV816	0	0	0	0	0	0
ASV817	0	0	0	2	0	0
ASV818	0	0	0	0	0	0
ASV819	0	0	0	0	0	0
ASV820	0	0	0	0	0	0
ASV821	0	0	0	0	0	0
ASV822	0	0	0	0	0	0
ASV823	0	0	0	0	0	0
ASV824	0	0	0	0	0	0
ASV825	0	5	0	0	0	0
ASV826	0	0	0	0	0	0
ASV827	0	0	0	0	0	0
ASV828	0	0	0	0	0	0
ASV829	0	0	0	0	0	0
ASV830	0	0	0	0	0	0
ASV831	0	0	0	0	0	0
ASV832	0	0	0	0	0	0
ASV833	0	0	0	0	0	0
ASV834	0	0	0	0	0	0
ASV835	0	3	0	0	0	0
ASV836	0	0	0	0	0	0
ASV837	0	0	0	0	0	0
ASV838	95	96	49	0	0	31
ASV839	141	324	278	0	0	28
ASV840	0	0	0	0	0	0
ASV841	0	0	0	0	0	0
ASV842	57	93	153	0	0	35
ASV843	30	44	79	0	0	42
ASV844	0	0	0	26	0	0
ASV845	0	0	0	0	0	0
ASV846	244	313	241	0	0	343
ASV847	54	0	121	0	0	0
ASV848	914	1228	1215	83	0	787
ASV849	147	132	87	0	0	0
ASV850	144	225	220	0	0	79
ASV851	0	0	73	0	0	0
ASV852	0	0	0	0	0	0
ASV853	19	25	18	0	0	0
ASV854	0	0	0	0	0	0
ASV855	227	237	151	0	0	0
ASV856	0	19	0	0	0	0
ASV857	23	26	56	0	0	0
ASV858	19	20	50	0	0	0
ASV859	9	40	31	45	0	83
ASV860	0	0	0	0	0	0
ASV861	0	0	0	0	0	0
ASV862	23	65	145	0	0	0
ASV863	0	0	13	0	0	0
ASV864	0	0	0	0	0	0
ASV865	29	25	62	0	0	0
ASV866	198	399	440	86	0	17
ASV867	0	0	0	0	0	0
ASV868	0	0	0	0	0	0
ASV869	50	87	111	0	0	38
ASV870	0	7	0	0	0	0
ASV871	0	0	0	0	0	0
ASV872	0	0	0	0	0	0
ASV873	0	0	0	0	0	0
ASV874	0	0	0	0	0	0
ASV875	0	0	0	0	0	0
ASV876	0	0	0	0	0	0
ASV877	0	0	0	0	0	0
ASV878	0	0	0	0	0	0
ASV879	0	0	0	0	0	0
ASV880	0	0	0	0	0	0
ASV881	0	0	0	0	0	0
ASV882	0	0	0	0	0	0
ASV883	0	0	0	0	0	0
ASV884	0	0	0	0	0	0
ASV885	0	0	0	0	0	0
ASV886	0	0	0	0	0	0
ASV887	0	0	0	0	0	0
ASV888	0	0	0	0	0	0
ASV889	0	0	0	0	0	0
ASV890	64	84	108	0	0	0
ASV891	0	0	0	0	0	0
ASV892	0	0	0	0	0	0
ASV893	0	0	0	0	0	0
ASV894	0	5	0	0	0	0
ASV895	0	7	0	0	0	0
ASV896	0	12	0	0	0	0
ASV897	0	0	0	0	0	0
ASV898	0	0	0	0	0	12
ASV899	145	280	223	0	0	0
ASV900	0	0	0	0	0	0
ASV901	0	9	0	0	0	0
ASV902	0	0	4	0	0	0
ASV903	0	0	0	0	0	0
ASV904	0	0	0	0	0	13
ASV905	0	0	0	0	0	0
ASV906	47	25	27	0	0	0
ASV907	0	0	0	0	0	0
ASV908	0	0	0	0	0	0
ASV909	40	36	46	22	0	55
ASV910	13	15	18	0	0	19
ASV911	0	7	0	0	0	0
ASV912	164	0	19	4	0	0
ASV913	0	27	0	0	0	0
ASV914	36	0	0	0	0	0
ASV915	0	0	0	0	0	0
ASV916	0	0	0	0	0	0
ASV917	6	0	32	0	0	0
ASV918	0	0	0	0	0	0
ASV919	28	40	30	0	0	13
ASV920	0	0	0	0	0	0
ASV921	0	0	0	0	0	0
ASV922	0	7	0	0	0	0
ASV923	0	0	0	0	0	0
ASV924	0	5	0	0	0	0
ASV925	0	2	0	0	0	0
ASV926	0	0	0	0	0	3
ASV927	0	21	0	0	0	0
ASV928	0	0	0	0	0	0
ASV929	0	6	9	0	0	5
ASV930	0	25	2	0	0	0
ASV931	0	0	0	0	0	0
ASV932	0	0	0	0	0	0
ASV933	0	0	0	0	0	0
ASV934	0	0	0	0	2	0
ASV935	0	0	0	0	0	0
ASV936	0	0	0	0	0	0
ASV937	0	0	0	0	0	0
ASV938	0	0	2	0	0	0
ASV939	0	0	0	0	0	0
ASV940	0	0	0	0	0	0
ASV941	0	0	0	0	0	0
ASV942	0	0	0	0	0	0
ASV943	0	0	0	0	0	0
ASV944	0	6	0	0	0	0
ASV945	0	0	5	0	0	0
ASV946	0	0	24	0	0	0
ASV947	0	0	0	8	0	0
ASV948	0	0	6	0	0	0
ASV949	0	12	11	0	0	0
ASV950	0	0	13	0	0	0
ASV951	0	0	0	0	0	0
ASV952	0	0	15	0	0	0
ASV953	4	0	0	0	0	0
ASV954	0	0	0	0	0	0
ASV955	0	0	0	0	0	0
ASV956	0	0	0	0	0	0
ASV957	0	0	0	0	0	0
ASV958	0	0	0	0	0	0
ASV959	20	27	16	0	0	0
ASV960	0	0	6	0	0	0
ASV961	0	0	0	0	0	0
ASV962	0	0	0	0	0	0
ASV963	0	0	0	0	0	0
ASV964	0	0	0	0	0	0
ASV965	17	17	28	0	0	0
ASV966	0	0	0	0	0	0
ASV967	0	0	0	0	0	0
ASV968	0	0	0	0	0	0
ASV969	11	5	0	0	0	0
ASV970	0	0	0	0	0	0
ASV971	0	0	0	0	0	0
ASV972	0	0	0	0	0	0
ASV973	0	0	2	0	0	0
ASV974	0	0	0	0	0	0
ASV975	0	11	0	0	0	0
ASV976	0	0	0	0	0	0
ASV977	0	0	0	0	0	0
ASV978	0	0	0	0	0	0
ASV979	0	0	0	0	0	0
ASV980	0	0	0	0	0	0
ASV981	0	0	0	0	0	2
ASV982	0	0	0	0	0	0
ASV983	0	0	0	0	0	0
ASV984	0	0	2	0	0	0
ASV985	0	0	0	0	0	0
ASV986	0	0	0	0	0	0
ASV987	0	4	5	0	0	0
ASV988	0	0	0	0	0	0
ASV989	0	0	2	0	0	0
ASV990	0	0	0	0	0	0
ASV991	0	0	0	0	0	0
ASV992	0	7	0	0	0	0
ASV993	15	0	0	0	0	0
ASV994	0	0	0	0	0	0
ASV995	0	0	0	0	0	0
ASV996	30	7	18	0	0	0
ASV997	12	0	0	4	0	0
ASV998	0	0	2	0	0	0
ASV999	0	0	0	0	0	0
ASV1000	0	0	0	0	0	0
ASV1001	0	0	0	0	0	0
ASV1002	0	0	0	0	0	0
ASV1003	0	0	0	0	51	0
ASV1004	0	0	0	0	25	0
ASV1005	0	0	0	0	0	0
ASV1006	0	6	0	0	0	0
ASV1007	0	0	2	0	0	0
ASV1008	0	0	0	0	0	0
ASV1009	0	6	0	0	0	0
ASV1010	0	0	0	0	0	0
ASV1011	0	0	0	0	0	0
ASV1012	0	0	0	0	0	0
ASV1013	0	0	0	0	0	0
ASV1014	0	0	0	0	0	0
ASV1015	0	0	0	0	39	0
ASV1016	0	10	0	0	0	0
ASV1017	0	0	0	0	0	0
ASV1018	0	0	0	0	0	0
ASV1019	3	0	0	0	0	0
ASV1020	0	0	0	0	29	0
ASV1021	0	0	0	0	0	0
ASV1022	0	0	17	0	0	0
ASV1023	0	0	0	0	4	0
ASV1024	0	0	0	0	0	0
ASV1025	0	0	0	0	0	0
ASV1026	0	0	0	0	0	0
ASV1027	0	0	0	16	0	0
ASV1028	0	0	0	0	0	0
ASV1029	75	318	681	5	0	80
ASV1030	0	0	0	0	0	0
ASV1031	0	0	0	0	0	0
ASV1032	0	0	0	0	0	0
ASV1033	0	0	0	0	7	0
ASV1034	0	0	0	0	0	0
ASV1035	0	0	0	14	0	107
ASV1036	0	0	0	0	0	0
ASV1037	0	0	0	0	0	0
ASV1038	0	0	0	0	0	0
ASV1039	0	0	0	0	0	39
ASV1040	0	0	0	69	0	5
ASV1041	0	0	4	0	0	0
ASV1042	0	0	0	0	0	0
ASV1043	0	0	0	0	0	0
ASV1044	0	0	0	0	0	0
ASV1045	0	0	0	0	0	0
ASV1046	0	0	0	0	0	0
ASV1047	0	0	0	0	0	0
ASV1048	0	0	0	0	0	0
ASV1049	0	0	4	0	0	0
ASV1050	0	0	0	3	0	0
ASV1051	0	9	0	0	0	0
ASV1052	0	0	0	0	0	0
ASV1053	0	0	0	0	0	0
ASV1054	0	0	0	0	0	0
ASV1055	0	0	0	0	0	0
ASV1056	0	0	0	0	0	0
ASV1057	15	206	382	0	43	44
ASV1058	0	0	0	0	0	0
ASV1059	0	0	0	0	0	0
ASV1060	0	0	0	0	0	0
ASV1061	0	0	2	0	0	0
ASV1062	0	0	0	0	0	0
ASV1063	0	0	0	0	0	0
ASV1064	0	0	0	0	0	0
ASV1065	11	47	38	11	0	16
ASV1066	0	0	0	0	0	0
ASV1067	0	19	0	0	0	0
ASV1068	0	0	10	0	0	79
ASV1069	0	0	0	0	0	0
ASV1070	432	633	282	13	0	336
ASV1071	0	0	0	0	6	0
ASV1072	0	0	0	0	0	0
ASV1073	0	0	0	0	0	0
ASV1074	0	0	0	0	0	0
ASV1075	0	0	0	27	0	0
ASV1076	0	0	0	0	0	0
ASV1077	0	6	0	0	0	0
ASV1078	0	0	0	0	0	0
ASV1079	0	0	0	0	0	0
ASV1080	173	41	14	24	0	24
ASV1081	0	0	12	0	0	0
ASV1082	0	0	0	0	0	0
ASV1083	0	0	0	0	0	0
ASV1084	0	0	0	0	0	0
ASV1085	0	0	0	0	0	0
ASV1086	0	0	0	0	0	0
ASV1087	0	0	0	0	0	0
ASV1088	0	0	0	0	0	0
ASV1089	0	0	0	0	0	12
ASV1090	0	4	0	0	0	0
ASV1091	49	34	24	163	0	48
ASV1092	0	0	0	0	0	0
ASV1093	0	0	0	0	0	0
ASV1094	4	0	11	0	0	0
ASV1095	0	0	0	0	0	0
ASV1096	0	0	0	0	0	0
ASV1097	62	0	0	43	0	0
ASV1098	0	38	86	0	0	0
ASV1099	0	0	0	0	0	0
ASV1100	0	0	0	0	0	0
ASV1101	35	38	0	500	92	0
ASV1102	0	26	81	0	0	0
ASV1103	0	0	0	0	0	0
ASV1104	7	0	8	0	0	0
ASV1105	0	0	0	0	0	0
ASV1106	0	0	0	0	0	0
ASV1107	0	0	0	0	0	0
ASV1108	0	0	0	0	0	0
ASV1109	0	5	0	0	0	0
ASV1110	0	0	3	5	0	3
ASV1111	0	0	0	0	0	0
ASV1112	0	0	6	0	0	0
ASV1113	0	0	0	0	0	0
ASV1114	17	166	160	52	53	277
ASV1115	0	0	40	0	0	0
ASV1116	0	0	0	0	0	0
ASV1117	0	0	0	0	0	0
ASV1118	0	0	0	0	0	0
ASV1119	0	0	0	0	0	0
ASV1120	0	0	0	0	0	0
ASV1121	5	0	0	0	0	0
ASV1122	0	6	0	0	0	0
ASV1123	0	0	0	0	0	0
ASV1124	0	0	0	0	0	0
ASV1125	0	0	0	0	0	0
ASV1126	0	0	0	0	0	0
ASV1127	8	24	11	0	0	0
ASV1128	0	0	0	0	0	0
ASV1129	0	0	0	0	0	0
ASV1130	14	0	0	0	0	0
ASV1131	0	39	29	0	0	0
ASV1132	0	0	0	0	0	0
ASV1133	0	0	0	0	0	0
ASV1134	0	0	0	0	0	0
ASV1135	0	0	0	0	0	0
ASV1136	0	0	0	0	0	0
ASV1137	0	0	0	0	0	6
ASV1138	0	0	0	0	0	0
ASV1139	0	0	0	0	0	0
ASV1140	43	86	46	27	0	41
ASV1141	0	0	0	0	0	0
ASV1142	0	0	0	0	0	0
ASV1143	0	0	0	0	0	0
ASV1144	0	0	0	0	0	0
ASV1145	0	8	10	0	0	0
ASV1146	0	0	0	0	0	0
ASV1147	0	0	0	0	0	0
ASV1148	0	0	0	0	0	0
ASV1149	0	0	0	5	0	0
ASV1150	2	0	0	0	0	0
ASV1151	0	5	0	0	0	7
ASV1152	0	0	0	0	0	0
ASV1153	0	0	0	0	0	0
ASV1154	4	0	0	0	0	0
ASV1155	0	0	0	0	0	0
ASV1156	0	0	0	0	0	0
ASV1157	0	7	0	55	15	18
ASV1158	0	0	0	0	0	0
ASV1159	0	0	4	0	0	0
ASV1160	0	0	0	0	0	0
ASV1161	0	8	6	6	11	0
ASV1162	0	2	0	0	0	0
ASV1163	0	0	0	0	0	0
ASV1164	0	6	0	0	0	0
ASV1165	0	0	0	0	0	15
ASV1166	0	2	0	0	0	0
ASV1167	0	0	0	0	0	0
ASV1168	0	0	0	0	0	0
ASV1169	2	0	0	0	0	0
ASV1170	0	3	0	0	0	0
ASV1171	0	0	5	0	0	0
ASV1172	0	0	0	0	0	0
ASV1173	0	0	0	0	0	0
ASV1174	0	0	0	0	0	0
ASV1175	0	0	0	0	0	0
ASV1176	0	0	0	0	0	0
ASV1177	0	0	0	0	0	0
ASV1178	0	5	31	0	0	0
ASV1179	0	0	0	0	0	0
ASV1180	36	61	342	0	0	11
ASV1181	0	0	0	0	0	0
ASV1182	0	0	5	0	0	0
ASV1183	0	0	0	0	0	0
ASV1184	0	0	0	5	0	0
ASV1185	0	0	0	0	0	0
ASV1186	0	0	0	0	0	0
ASV1187	0	0	0	0	0	0
ASV1188	0	0	0	0	0	0
ASV1189	0	0	0	0	0	0
ASV1190	0	0	0	0	0	0
ASV1191	0	0	0	0	0	0
ASV1192	0	0	0	0	0	0
ASV1193	0	0	0	0	0	0
ASV1194	0	0	2	0	0	0
ASV1195	0	0	0	0	0	0
ASV1196	0	0	0	0	0	0
ASV1197	0	0	0	0	0	0
ASV1198	0	0	0	0	0	0
ASV1199	0	0	0	0	0	0
ASV1200	0	0	0	0	0	0
ASV1201	0	0	0	0	0	0
ASV1202	0	0	0	0	0	0
ASV1203	0	0	0	0	0	0
ASV1204	0	0	0	0	0	0
ASV1205	0	0	0	7	0	0
ASV1206	0	15	0	0	0	0
ASV1207	0	14	0	0	0	0
ASV1208	0	2	0	0	0	0
ASV1209	0	23	0	0	0	0
ASV1210	0	0	0	0	0	0
ASV1211	0	0	0	5	0	0
ASV1212	0	12	0	0	0	0
ASV1213	0	0	0	0	0	0
ASV1214	0	8	0	0	0	0
ASV1215	0	0	0	0	0	0
ASV1216	0	0	23	0	19	0
ASV1217	5	130	158	85	0	175
ASV1218	0	13	31	88	9	0
ASV1219	0	4	0	0	0	0
ASV1220	0	14	0	0	0	0
ASV1221	0	2	0	0	0	0
ASV1222	0	0	0	0	0	0
ASV1223	0	0	0	0	0	0
ASV1224	0	0	0	0	0	0
ASV1225	0	0	0	0	0	0
ASV1226	5	7	22	111	0	0
ASV1227	0	0	0	0	0	0
ASV1228	0	9	0	0	0	0
ASV1229	0	0	0	0	0	0
ASV1230	0	0	0	0	200	0
ASV1231	0	0	27	0	50	0
ASV1232	0	0	0	0	25	0
ASV1233	0	0	0	0	0	0
ASV1234	0	0	0	0	0	0
ASV1235	0	0	0	0	0	0
ASV1236	0	0	0	0	0	0
ASV1237	82	109	49	7	0	25
ASV1238	0	0	0	0	0	0
ASV1239	0	0	0	0	0	0
ASV1240	0	0	0	0	0	0
ASV1241	0	0	0	0	0	0
ASV1242	0	0	0	0	0	0
ASV1243	0	0	0	0	0	0
ASV1244	0	0	0	0	0	0
ASV1245	0	0	0	0	0	0
ASV1246	0	0	9	0	0	0
ASV1247	6	186	173	0	0	17
ASV1248	0	0	0	0	0	0
ASV1249	0	0	0	0	0	0
ASV1250	0	0	0	0	0	0
ASV1251	0	0	13	8	0	0
ASV1252	0	35	6	0	0	0
ASV1253	0	32	0	0	0	0
ASV1254	0	0	36	0	569	0
ASV1255	0	0	0	6	0	0
ASV1256	0	0	23	0	0	0
ASV1257	0	0	0	0	0	0
ASV1258	0	0	0	0	0	0
ASV1259	0	0	3	0	0	0
ASV1260	0	0	0	0	0	0
ASV1261	0	0	0	3	0	0
ASV1262	0	0	0	0	0	0
ASV1263	0	0	0	0	0	0
ASV1264	0	0	0	0	0	0
ASV1265	0	0	2	0	0	0
ASV1266	0	0	0	0	0	0
ASV1267	0	0	0	0	0	0
ASV1268	0	0	0	0	0	0
ASV1269	0	0	0	0	0	0
ASV1270	0	0	0	0	0	0
ASV1271	0	4	0	0	0	0
ASV1272	0	0	0	0	0	0
ASV1273	0	0	0	8	0	0
ASV1274	0	0	0	0	4	0
ASV1275	4	5	3	0	0	0
ASV1276	0	0	0	4	0	0
ASV1277	0	0	0	0	0	0
ASV1278	0	0	0	0	0	0
ASV1279	0	0	0	0	0	0
ASV1280	0	0	0	0	0	0
ASV1281	0	0	0	0	0	0
ASV1282	7	48	19	0	0	0
ASV1283	0	0	0	0	0	0
ASV1284	0	0	0	0	0	0
ASV1285	0	0	0	0	0	0
ASV1286	0	6	15	0	0	0
ASV1287	0	0	0	2	0	0
ASV1288	0	0	0	0	0	0
ASV1289	0	0	0	0	0	0
ASV1290	0	0	0	0	0	0
ASV1291	0	0	0	0	0	0
ASV1292	0	0	0	0	0	0
ASV1293	0	0	0	0	0	0
ASV1294	0	0	0	0	0	0
ASV1295	0	0	0	0	0	0
ASV1296	0	0	0	0	0	0
ASV1297	0	0	0	0	0	0
ASV1298	0	0	0	0	0	0
ASV1299	0	0	0	52	8	0
ASV1300	0	0	0	0	0	0
ASV1301	0	0	0	0	0	0
ASV1302	0	0	0	0	0	0
ASV1303	0	0	0	0	0	0
ASV1304	0	0	0	0	0	0
ASV1305	0	0	0	0	0	0
ASV1306	0	0	0	0	0	0
ASV1307	0	0	0	0	0	0
ASV1308	0	0	0	0	0	0
ASV1309	0	0	4	0	0	0
ASV1310	0	0	0	0	0	0
ASV1311	0	0	0	0	0	38
ASV1312	0	0	0	0	0	0
ASV1313	0	0	0	0	0	0
ASV1314	0	0	0	0	0	0
ASV1315	0	0	84	0	0	0
ASV1316	0	0	0	0	0	0
ASV1317	0	0	0	2	0	0
ASV1318	0	0	0	0	0	0
ASV1319	0	0	0	0	0	0
ASV1320	0	0	6	0	0	0
ASV1321	0	0	0	0	0	0
ASV1322	0	0	0	0	0	0
ASV1323	0	0	0	0	6	0
ASV1324	0	0	0	0	0	0
ASV1325	0	0	0	0	0	0
ASV1326	0	0	0	0	0	0
ASV1327	0	0	0	0	0	0
ASV1328	0	0	0	0	0	0
ASV1329	0	0	0	0	0	0
ASV1330	0	0	0	0	0	0
ASV1331	0	0	0	0	0	0
ASV1332	0	0	0	0	0	0
ASV1333	0	0	0	0	0	0
ASV1334	0	0	0	0	0	0
ASV1335	0	20	24	180	12	0
ASV1336	0	0	0	0	0	0
ASV1337	0	0	0	0	0	0
ASV1338	0	0	2	0	0	0
ASV1339	0	0	2	0	0	0
ASV1340	0	0	0	3	0	0
ASV1341	0	0	0	0	0	0
ASV1342	0	0	0	0	0	0
ASV1343	0	0	0	0	0	0
ASV1344	0	0	0	0	0	0
ASV1345	0	0	0	0	0	0
ASV1346	0	0	0	0	0	0
ASV1347	0	0	0	0	0	0
ASV1348	0	0	8	0	0	0
ASV1349	0	0	0	0	0	0
ASV1350	0	0	0	0	0	0
ASV1351	0	0	0	0	0	0
ASV1352	0	0	0	0	0	0
ASV1353	0	0	0	0	0	0
ASV1354	0	0	0	0	0	0
ASV1355	0	0	0	0	0	0
ASV1356	0	0	0	0	0	0
ASV1357	0	12	16	0	0	0
ASV1358	0	0	0	0	0	0
ASV1359	0	0	0	0	0	0
ASV1360	0	0	0	0	0	0
ASV1361	0	2	0	0	0	0
ASV1362	0	0	0	7	0	0
ASV1363	0	0	0	0	0	0
ASV1364	0	0	0	0	0	0
ASV1365	0	0	0	0	0	0
ASV1366	0	0	0	0	0	0
ASV1367	0	0	0	2	0	0
ASV1368	0	0	0	0	0	0
ASV1369	0	0	0	0	0	0
ASV1370	0	0	0	0	0	0
ASV1371	0	0	0	0	0	0
ASV1372	0	0	0	0	0	0
ASV1373	0	0	0	0	0	0
ASV1374	0	0	2	0	0	0
ASV1375	0	0	0	0	0	0
ASV1376	0	0	13	25	0	0
ASV1377	0	0	0	0	0	0
ASV1378	0	0	0	0	0	0
ASV1379	0	0	0	0	0	0
ASV1380	0	0	0	0	0	0
ASV1381	0	0	0	0	0	0
ASV1382	0	0	0	19	0	0
ASV1383	0	8	0	0	0	0
ASV1384	0	0	0	26	0	0
ASV1385	0	0	0	0	0	0
ASV1386	0	0	0	0	0	0
ASV1387	0	0	0	0	0	0
ASV1388	0	0	2	0	0	0
ASV1389	0	0	0	0	0	0
ASV1390	0	0	0	0	0	0
ASV1391	0	0	0	0	0	0
ASV1392	0	0	0	0	0	0
ASV1393	0	0	0	0	0	0
ASV1394	3	0	0	0	0	0
ASV1395	0	0	0	0	0	0
ASV1396	0	0	0	0	0	0
ASV1397	0	0	0	0	0	0
ASV1398	0	0	0	0	0	0
ASV1399	0	6	0	0	0	0
ASV1400	0	0	0	0	0	6
ASV1401	0	0	0	0	0	0
ASV1402	0	0	0	0	0	0
ASV1403	80	92	99	336	67	28
ASV1404	0	0	0	0	0	0
ASV1405	0	0	0	0	0	0
ASV1406	0	10	0	0	0	0
ASV1407	0	0	0	0	0	0
ASV1408	0	0	0	0	0	0
ASV1409	0	0	2	0	0	0
ASV1410	0	0	0	0	0	0
ASV1411	0	2	0	0	0	0
ASV1412	0	0	0	0	4	0
ASV1413	0	0	0	0	0	0
ASV1414	0	0	0	0	0	0
ASV1415	0	0	0	0	0	0
ASV1416	0	0	0	0	0	0
ASV1417	0	0	0	0	0	0
ASV1418	2	0	37	0	0	0
ASV1419	0	0	0	0	0	0
ASV1420	0	0	0	0	0	0
ASV1421	0	0	0	0	0	0
ASV1422	0	0	0	0	0	0
ASV1423	0	0	7	0	0	0
ASV1424	0	0	0	0	0	0
ASV1425	31	175	11	0	0	0
ASV1426	0	0	0	0	0	0
ASV1427	0	0	0	0	0	0
ASV1428	0	0	0	0	0	0
ASV1429	0	0	0	0	420	0
ASV1430	0	0	0	0	0	0
ASV1431	0	0	0	0	0	0
ASV1432	0	0	0	0	0	0
ASV1433	0	0	0	0	0	0
ASV1434	0	0	0	0	0	0
ASV1435	9	0	12	0	0	0
ASV1436	0	0	0	0	0	0
ASV1437	0	0	0	5	0	0
ASV1438	4	0	0	0	0	0
ASV1439	0	0	0	0	0	0
ASV1440	0	0	0	0	0	0
ASV1441	4	0	0	0	0	0
ASV1442	0	0	0	0	0	0
ASV1443	5	14	15	0	0	0
ASV1444	0	0	0	0	0	0
ASV1445	0	0	0	0	0	0
ASV1446	6	0	0	0	0	0
ASV1447	0	0	0	0	0	0
ASV1448	0	0	0	0	0	0
ASV1449	0	3	0	0	0	0
ASV1450	0	0	0	0	0	0
ASV1451	0	4	0	0	0	0
ASV1452	0	0	0	0	0	0
ASV1453	0	0	0	0	0	0
ASV1454	0	0	0	0	0	0
ASV1455	0	0	0	0	0	0
ASV1456	0	0	0	0	0	0
ASV1457	0	0	0	0	0	0
ASV1458	0	0	0	0	0	0
ASV1459	0	0	0	0	0	0
ASV1460	0	0	0	0	3	0
ASV1461	0	0	0	0	0	0
ASV1462	0	0	0	0	0	0
ASV1463	0	0	0	0	0	0
ASV1464	0	0	0	0	0	0
ASV1465	0	0	0	0	0	0
ASV1466	0	0	0	0	0	0
ASV1467	0	0	0	0	0	0
ASV1468	0	0	0	0	0	0
ASV1469	0	0	0	0	0	0
ASV1470	0	0	0	4	0	0
ASV1471	4	0	0	0	0	0
ASV1472	0	0	0	0	0	0
ASV1473	0	0	0	0	0	0
ASV1474	0	0	0	0	138	0
ASV1475	0	0	0	0	0	0
ASV1476	0	0	0	0	0	0
ASV1477	0	0	0	0	0	0
ASV1478	0	0	0	0	0	0
ASV1479	0	0	0	0	0	0
ASV1480	0	0	0	0	0	0
ASV1481	0	0	0	0	149	0
ASV1482	8	52	460	0	0	0
ASV1483	0	0	0	0	0	0
ASV1484	0	0	0	0	0	0
ASV1485	0	0	0	0	0	0
ASV1486	0	0	0	0	0	0
ASV1487	0	0	0	0	0	0
ASV1488	0	0	0	0	0	0
ASV1489	0	0	0	0	0	0
ASV1490	0	0	0	0	344	0
ASV1491	0	0	0	0	0	37
ASV1492	0	0	0	0	0	0
ASV1493	0	0	0	0	0	0
ASV1494	11	38	200	13	156	0
ASV1495	0	0	0	0	0	0
ASV1496	15	8	17	237	220	0
ASV1497	0	0	0	9	104	0
ASV1498	3	7	18	0	0	0
ASV1499	0	0	0	0	0	0
ASV1500	0	0	0	0	0	0
ASV1501	0	0	0	0	0	0
ASV1502	0	0	0	0	0	0
ASV1503	0	0	0	0	21	0
ASV1504	0	5	0	0	0	0
ASV1505	0	0	18	0	0	0
ASV1506	0	0	0	0	0	0
ASV1507	0	0	17	0	0	0
ASV1508	0	0	0	0	0	0
ASV1509	0	0	0	0	15	0
ASV1510	0	26	10	14	34	60
ASV1511	0	0	0	0	0	0
ASV1512	0	0	0	0	62	0
ASV1513	0	0	0	0	374	0
ASV1514	0	15	0	0	0	0
ASV1515	0	0	0	0	23	0
ASV1516	0	0	0	0	0	0
ASV1517	0	0	0	0	0	0
ASV1518	0	0	0	6	0	0
ASV1519	0	0	0	0	0	0
ASV1520	0	0	0	30	0	0
ASV1521	0	0	0	37	0	0
ASV1522	0	0	0	0	0	0
ASV1523	0	0	177	0	0	0
ASV1524	0	0	0	0	0	0
ASV1525	0	0	0	52	0	0
ASV1526	0	9	0	0	0	0
ASV1527	0	0	0	0	0	0
ASV1528	0	79	56	0	0	8
ASV1529	58	553	0	0	0	0
ASV1530	0	0	0	0	0	0
ASV1531	0	104	205	21	10	0
ASV1532	0	0	82	0	0	0
ASV1533	0	0	60	0	0	0
ASV1534	0	34	204	0	0	0
ASV1535	0	0	0	0	0	0
ASV1536	0	10	0	0	0	0
ASV1537	4	0	0	0	0	0
ASV1538	0	0	0	0	0	0
ASV1539	0	0	0	0	0	0
ASV1540	0	0	0	0	0	0
ASV1541	0	0	0	0	0	0
ASV1542	0	3	0	0	0	0
ASV1543	0	0	0	0	0	0
ASV1544	0	0	0	0	256	0
ASV1545	0	0	0	34	0	25
ASV1546	0	0	0	0	0	0
ASV1547	57	0	0	0	0	0
ASV1548	0	8	13	0	0	0
ASV1549	0	0	0	0	0	0
ASV1550	0	0	0	0	0	0
ASV1551	0	0	0	0	0	0
ASV1552	0	0	8	0	0	0
ASV1553	0	17	33	0	0	0
ASV1554	67	83	101	253	270	108
ASV1555	0	0	0	0	0	0
ASV1556	0	0	0	0	0	0
ASV1557	0	0	0	0	0	0
ASV1558	0	0	0	25	0	0
ASV1559	0	0	0	0	47	0
ASV1560	131	117	184	0	0	54
ASV1561	0	0	0	0	0	0
ASV1562	0	0	0	0	0	0
ASV1563	166	0	0	0	86	0
ASV1564	0	0	0	68	104	0
ASV1565	0	0	0	0	0	0
ASV1566	0	0	0	0	0	0
ASV1567	0	0	0	231	0	0
ASV1568	0	0	0	0	111	0
ASV1569	0	0	0	0	0	0
ASV1570	0	0	0	0	0	0
ASV1571	0	0	0	0	0	0
ASV1572	0	0	0	0	0	0
ASV1573	152	172	166	184	0	231
ASV1574	0	0	0	0	0	0
ASV1575	0	0	0	0	0	0
ASV1576	0	0	0	0	0	0
ASV1577	72	32	30	0	0	215
ASV1578	0	32	0	0	0	0
ASV1579	0	0	0	0	0	0
ASV1580	154	110	136	678	27	149
ASV1581	22	45	49	425	0	37
ASV1582	0	0	0	0	0	0
ASV1583	0	0	0	0	795	0
ASV1584	0	0	0	0	240	0
ASV1585	0	0	70	0	0	0
ASV1586	0	0	0	0	0	0
ASV1587	0	53	169	0	0	0
ASV1588	0	0	0	0	0	0
ASV1589	22	0	0	41	0	0
ASV1590	0	0	0	449	0	0
ASV1591	0	0	0	0	0	0
ASV1592	0	13	14	0	160	0
ASV1593	0	0	0	0	0	0
ASV1594	0	0	0	0	299	0
ASV1595	0	25	93	0	0	0
ASV1596	0	0	0	0	0	0
ASV1597	140	186	112	2122	1184	0
ASV1598	0	0	0	0	0	0
ASV1599	0	0	0	0	0	0
ASV1600	0	0	0	0	0	0
ASV1601	0	0	0	42	0	0
ASV1602	620	573	519	873	2793	620
ASV1603	0	0	0	0	0	0
ASV1604	0	0	0	0	0	0
ASV1605	76	0	0	82	0	0
ASV1606	19	62	107	90	0	45
ASV1607	164	75	130	359	369	103
ASV1608	0	0	0	0	0	0
ASV1609	0	0	0	0	0	0
ASV1610	13	0	0	0	0	0
ASV1611	0	0	0	0	0	0
ASV1612	0	17	0	0	0	0
ASV1613	105	197	189	153	0	86
ASV1614	27	0	9	0	0	0
ASV1615	0	0	0	0	0	0
ASV1616	0	0	0	0	0	0
ASV1617	0	0	0	0	0	0
ASV1618	0	0	0	0	0	0
ASV1619	0	0	0	0	0	0
ASV1620	0	0	0	109	0	0
ASV1621	0	0	0	0	39	0
ASV1622	64	51	49	653	0	61
ASV1623	0	0	0	0	234	0
ASV1624	0	0	0	0	0	0
ASV1625	0	5	0	0	0	0
ASV1626	0	0	0	0	0	0
ASV1627	0	0	0	0	0	0
ASV1628	0	0	0	0	0	0
ASV1629	46	14	17	0	0	0
ASV1630	0	0	0	0	0	24
ASV1631	0	0	0	0	0	0
ASV1632	0	0	0	0	0	0
ASV1633	0	0	0	0	55	0
ASV1634	76	30	21	915	0	27
ASV1635	0	0	0	0	0	0
ASV1636	0	0	0	0	0	0
ASV1637	320	72	48	716	0	0
ASV1638	0	0	0	0	0	0
ASV1639	0	0	0	0	0	0
ASV1640	276	112	123	1875	450	0
ASV1641	0	0	0	0	0	0
ASV1642	0	0	0	1014	126	304
ASV1643	0	0	0	0	0	0
ASV1644	319	167	129	1183	0	38
ASV1645	0	0	0	0	0	0
ASV1646	0	0	55	0	0	0
ASV1647	0	0	0	0	25	0
ASV1648	0	0	0	0	0	0
ASV1649	0	132	81	0	0	0
ASV1650	543	631	324	281	14	624
ASV1651	56	0	0	0	0	0
ASV1652	0	0	0	0	0	0
ASV1653	0	0	0	0	0	0
ASV1654	0	0	0	0	0	0
ASV1655	0	7	0	0	0	0
ASV1656	0	13	0	0	0	0
ASV1657	0	0	0	0	0	0
ASV1658	15	0	0	0	0	0
ASV1659	0	0	0	0	0	0
ASV1660	0	0	0	0	0	0
ASV1661	0	0	0	0	0	0
ASV1662	0	0	0	21	0	0
ASV1663	0	0	6	0	0	0
ASV1664	0	0	0	0	216	0
ASV1665	0	0	0	0	50	0
ASV1666	0	0	0	0	185	0
ASV1667	0	0	0	0	0	0
ASV1668	0	0	0	0	0	0
ASV1669	0	7	0	0	0	0
ASV1670	0	0	0	0	0	0
ASV1671	0	0	0	0	0	0
ASV1672	0	0	0	0	0	0
ASV1673	0	0	0	0	0	0
ASV1674	0	0	0	0	0	0
ASV1675	0	0	0	0	0	0
ASV1676	0	0	0	0	0	0
ASV1677	0	0	0	8	0	0
ASV1678	0	0	0	0	0	0
ASV1679	0	0	0	0	0	0
ASV1680	0	0	0	0	0	0
ASV1681	0	44	4	0	0	0
ASV1682	0	0	0	0	0	0
ASV1683	0	0	0	0	0	0
ASV1684	0	0	0	0	0	0
ASV1685	0	0	0	0	0	0
ASV1686	3	5	0	0	0	0
ASV1687	0	0	6	0	0	0
ASV1688	4	100	6	0	0	0
ASV1689	0	0	0	0	0	0
ASV1690	0	21	0	0	0	0
ASV1691	0	50	0	0	0	0
ASV1692	0	0	0	29	0	0
ASV1693	0	7	0	0	0	0
ASV1694	0	0	0	0	0	0
ASV1695	0	12	0	0	0	0
ASV1696	0	0	0	0	0	0
ASV1697	0	0	9	0	0	0
ASV1698	0	0	0	0	0	0
ASV1699	0	14	0	0	0	0
ASV1700	0	10	0	0	0	0
ASV1701	0	0	0	0	0	0
ASV1702	0	19	0	0	0	0
ASV1703	0	0	0	0	0	0
ASV1704	0	42	0	0	0	0
ASV1705	0	0	0	0	0	0
ASV1706	0	22	0	0	0	0
ASV1707	0	0	0	0	0	0
ASV1708	0	0	3	0	0	0
ASV1709	0	0	0	0	0	0
ASV1710	0	0	0	0	0	0
ASV1711	0	0	35	0	0	0
ASV1712	0	0	0	0	0	0
ASV1713	0	0	3	0	0	0
ASV1714	0	0	0	0	0	0
ASV1715	0	0	27	0	0	0
ASV1716	0	0	0	0	0	0
ASV1717	0	0	51	0	0	0
ASV1718	0	0	73	0	0	0
ASV1719	0	0	0	0	0	0
ASV1720	0	0	0	0	0	0
ASV1721	0	4	0	0	0	0
ASV1722	0	0	0	0	0	0
ASV1723	0	0	0	0	0	0
ASV1724	0	0	0	0	0	0
ASV1725	0	0	0	0	0	0
ASV1726	0	0	0	0	0	0
ASV1727	0	0	0	0	0	0
ASV1728	0	0	0	0	0	0
ASV1729	0	0	0	0	0	0
ASV1730	0	8	5	2	0	8
ASV1731	0	0	6	0	0	0
ASV1732	0	0	0	0	0	0
ASV1733	0	0	0	0	0	0
ASV1734	0	0	0	0	0	0
ASV1735	0	0	0	0	0	0
ASV1736	0	0	0	0	0	0
ASV1737	0	0	0	0	0	0
ASV1738	0	0	0	0	0	0
ASV1739	0	0	0	0	0	0
ASV1740	0	0	0	2	0	0
ASV1741	0	0	0	0	0	0
ASV1742	0	0	0	6	0	0
ASV1743	0	0	0	0	0	0
ASV1744	0	0	0	4	0	0
ASV1745	0	0	0	0	0	0
ASV1746	0	0	0	0	0	0
ASV1747	0	0	0	0	0	6
ASV1748	0	0	0	0	0	0
ASV1749	0	0	0	0	0	0
ASV1750	0	0	2	0	0	0
ASV1751	0	0	0	0	0	0
ASV1752	0	0	0	0	0	0
ASV1753	0	0	0	0	0	0
ASV1754	0	0	0	0	0	0
ASV1755	0	0	0	0	0	0
ASV1756	0	0	0	0	0	0
ASV1757	0	0	0	0	0	0
ASV1758	0	0	0	0	0	0
ASV1759	0	0	0	0	0	0
ASV1760	0	0	0	0	0	0
ASV1761	0	0	0	0	0	0
ASV1762	0	0	0	3	0	0
ASV1763	0	0	0	0	0	0
ASV1764	0	0	0	0	0	0
ASV1765	0	0	0	0	0	0
ASV1766	0	0	0	0	0	2
ASV1767	0	0	0	0	0	0
ASV1768	0	0	0	0	0	0
ASV1769	0	0	0	0	0	15
ASV1770	0	4	0	0	0	0
ASV1771	0	0	0	0	0	0
ASV1772	0	0	2	0	0	0
ASV1773	6	0	0	0	0	0
ASV1774	0	0	0	0	0	4
ASV1775	0	0	0	0	0	0
ASV1776	0	0	0	0	0	0
ASV1777	0	0	0	0	0	0
ASV1778	0	0	0	0	0	0
ASV1779	0	0	0	0	0	0
ASV1780	0	0	0	0	0	0
ASV1781	14	7	0	0	0	0
ASV1782	0	0	0	0	0	0
ASV1783	0	0	0	0	0	0
ASV1784	0	0	0	0	0	0
ASV1785	0	0	0	0	0	0
ASV1786	0	0	0	0	0	0
ASV1787	0	0	0	0	0	0
ASV1788	0	0	0	0	0	0
ASV1789	0	0	0	0	0	0
ASV1790	0	0	0	0	0	0
ASV1791	0	0	0	0	0	0
ASV1792	0	0	0	0	0	0
ASV1793	0	4	0	0	0	0
ASV1794	0	0	3	0	0	0
ASV1795	0	0	0	0	0	0
ASV1796	0	0	0	0	0	0
ASV1797	0	0	0	2	0	0
ASV1798	0	0	0	0	0	0
ASV1799	0	5	0	0	0	0
ASV1800	0	0	0	0	0	2
ASV1801	0	0	0	0	0	0
ASV1802	0	0	0	0	0	0
ASV1803	0	0	0	0	0	22
ASV1804	0	0	0	0	0	10
ASV1805	0	0	0	0	0	0
ASV1806	0	0	0	0	0	0
ASV1807	0	0	0	0	0	0
ASV1808	0	0	0	0	0	0
ASV1809	0	0	0	0	0	0
ASV1810	0	0	4	0	0	0
ASV1811	0	0	0	5	0	0
ASV1812	0	0	0	2	0	0
ASV1813	0	0	0	0	0	0
ASV1814	0	0	0	0	0	0
ASV1815	0	0	0	0	0	0
ASV1816	0	0	0	0	0	0
ASV1817	0	7	0	0	0	0
ASV1818	0	0	0	0	0	0
ASV1819	0	0	0	0	0	0
ASV1820	2	0	0	0	0	0
ASV1821	0	0	0	0	0	0
ASV1822	7	81	139	0	0	0
ASV1823	0	0	0	0	0	0
ASV1824	0	0	0	0	0	0
ASV1825	0	0	3	0	0	0
ASV1826	0	0	0	0	0	0
ASV1827	0	0	0	0	0	0
ASV1828	0	0	0	0	0	0
ASV1829	0	0	0	0	0	0
ASV1830	0	0	0	0	0	17
ASV1831	0	0	0	0	0	0
ASV1832	0	0	0	0	0	0
ASV1833	0	0	0	0	0	0
ASV1834	0	0	0	0	0	0
ASV1835	0	0	0	0	0	0
ASV1836	0	4	7	0	0	0
ASV1837	4	0	0	0	0	0
ASV1838	0	0	0	0	0	0
ASV1839	0	0	0	0	0	0
ASV1840	0	0	42	26	0	7
ASV1841	0	0	0	0	0	0
ASV1842	0	0	0	0	0	0
ASV1843	0	0	0	0	0	0
ASV1844	0	0	0	0	0	0
ASV1845	0	0	0	0	0	0
ASV1846	0	0	0	0	0	0
ASV1847	0	0	0	0	0	0
ASV1848	0	0	0	0	0	0
ASV1849	0	0	0	0	0	0
ASV1850	3	10	13	0	0	22
ASV1851	0	0	0	0	0	0
ASV1852	0	0	0	0	0	0
ASV1853	0	0	0	0	4	0
ASV1854	0	0	0	0	0	0
ASV1855	0	0	0	0	0	0
ASV1856	0	0	0	0	0	0
ASV1857	0	0	0	0	0	0
ASV1858	18	19	22	0	0	0
ASV1859	0	0	0	0	0	0
ASV1860	0	0	0	0	0	0
ASV1861	0	0	5	0	0	0
ASV1862	0	0	0	0	0	0
ASV1863	0	0	0	0	0	0
ASV1864	0	3	0	0	0	0
ASV1865	0	0	3	0	0	0
ASV1866	2	0	0	0	0	0
ASV1867	0	3	0	0	0	0
ASV1868	0	0	0	0	0	0
ASV1869	0	0	0	0	0	0
ASV1870	0	0	0	0	0	0
ASV1871	0	0	0	0	0	0
ASV1872	0	0	0	0	0	0
ASV1873	0	0	0	0	0	0
ASV1874	2	0	0	0	0	0
ASV1875	0	12	14	0	0	0
ASV1876	0	0	0	0	0	0
ASV1877	0	0	0	0	0	3
ASV1878	0	3	4	10	0	6
ASV1879	0	0	0	0	2	0
ASV1880	17	13	0	0	0	18
ASV1881	0	0	0	0	0	0
ASV1882	0	9	4	0	0	0
ASV1883	0	6	8	0	0	12
ASV1884	0	0	0	0	0	0
ASV1885	0	0	0	0	0	0
ASV1886	0	0	0	0	0	0
ASV1887	0	0	0	0	0	0
ASV1888	0	0	5	0	0	0
ASV1889	0	7	0	0	0	0
ASV1890	0	4	0	0	0	0
ASV1891	0	0	0	0	0	0
ASV1892	0	0	0	0	0	0
ASV1893	0	0	0	0	0	0
ASV1894	0	5	0	0	0	0
ASV1895	0	0	0	0	0	0
ASV1896	0	0	0	0	0	0
ASV1897	0	0	0	0	0	0
ASV1898	0	0	0	0	0	0
ASV1899	0	0	0	0	0	0
ASV1900	0	0	0	0	0	0
ASV1901	3	0	10	0	0	8
ASV1902	13	0	2	0	0	34
ASV1903	0	0	0	0	0	0
ASV1904	0	0	0	0	0	0
ASV1905	0	0	0	0	0	0
ASV1906	18	24	40	0	0	26
ASV1907	0	0	0	0	0	0
ASV1908	0	0	0	0	0	0
ASV1909	0	0	0	0	0	0
ASV1910	0	0	2	0	0	0
ASV1911	0	0	0	0	0	0
ASV1912	0	3	0	0	0	0
ASV1913	0	0	4	0	0	0
ASV1914	0	18	0	0	0	0
ASV1915	0	17	0	0	0	0
ASV1916	0	4	0	0	0	0
ASV1917	0	3	0	0	0	0
ASV1918	0	10	0	0	0	0
ASV1919	0	0	0	0	0	0
ASV1920	0	0	0	0	0	0
ASV1921	0	6	0	0	0	0
ASV1922	0	3	0	0	0	0
ASV1923	2	11	0	0	0	0
ASV1924	0	0	0	0	0	0
ASV1925	0	0	0	0	0	0
ASV1926	0	11	0	0	0	0
ASV1927	0	4	0	0	0	0
ASV1928	0	13	0	0	0	0
ASV1929	0	0	3	0	0	0
ASV1930	0	0	0	0	0	0
ASV1931	0	0	0	0	0	0
ASV1932	0	0	3	0	0	0
ASV1933	0	0	0	0	5	0
ASV1934	0	0	0	0	0	0
ASV1935	0	0	0	0	0	0
ASV1936	4	0	0	0	0	0
ASV1937	0	0	0	0	0	0
ASV1938	0	0	0	0	0	0
ASV1939	0	0	0	2	0	3
ASV1940	0	3	0	0	0	0
ASV1941	0	0	0	9	0	0
ASV1942	0	0	0	0	0	0
ASV1943	0	0	0	0	0	0
ASV1944	0	0	0	0	0	0
ASV1945	0	0	0	0	0	0
ASV1946	0	0	0	0	0	0
ASV1947	0	0	0	0	0	0
ASV1948	0	0	0	0	0	0
ASV1949	0	0	0	0	0	2
ASV1950	8	12	22	0	0	0
ASV1951	0	0	0	0	0	0
ASV1952	0	0	0	0	0	0
ASV1953	0	0	0	0	0	0
ASV1954	0	0	0	0	0	0
ASV1955	0	5	0	0	0	0
ASV1956	0	0	3	0	0	0
ASV1957	0	0	0	0	0	0
ASV1958	0	0	0	0	0	0
ASV1959	0	2	10	0	0	0
ASV1960	0	0	0	0	0	0
ASV1961	0	0	0	0	0	0
ASV1962	0	0	0	0	0	0
ASV1963	2	0	8	0	0	0
ASV1964	0	0	4	0	0	0
ASV1965	0	0	0	0	0	0
ASV1966	0	0	34	0	0	0
ASV1967	0	5	0	0	0	0
ASV1968	0	0	2	0	0	0
ASV1969	0	0	2	0	0	0
ASV1970	0	3	0	0	0	0
ASV1971	0	0	0	0	0	0
ASV1972	0	2	4	0	0	0
ASV1973	0	2	0	0	0	0
ASV1974	0	0	0	0	0	0
ASV1975	0	0	0	0	0	0
ASV1976	0	0	0	0	0	0
ASV1977	0	0	3	0	0	0
ASV1978	5	0	0	0	0	0
ASV1979	0	0	0	0	0	0
ASV1980	0	0	0	0	0	0
ASV1981	0	0	0	0	0	0
ASV1982	0	0	0	0	0	0
ASV1983	0	4	0	0	0	0
ASV1984	0	0	17	0	0	0
ASV1985	0	0	0	0	0	0
ASV1986	0	0	0	0	0	0
ASV1987	0	0	0	0	0	0
ASV1988	0	0	10	0	0	0
ASV1989	0	0	0	0	0	0
ASV1990	0	0	0	0	0	0
ASV1991	0	0	11	0	0	0
ASV1992	0	0	0	0	0	0
ASV1993	0	7	0	0	0	28
ASV1994	0	0	7	0	0	0
ASV1995	0	0	0	0	0	0
ASV1996	0	0	0	0	0	0
ASV1997	24	9	0	0	0	0
ASV1998	0	0	0	0	0	0
ASV1999	0	0	0	0	0	0
[truncated: 1,343 more rows]
